# Supplementary material for: Genome-Wide Analysis Unveils the Evolutionary Impact of Allopolyploidization on the 14-3-3 Gene Family in Rapeseed (Brassica napus L.)
Source: Genes (Basel). 2025 Nov 1;16(11):1305. doi: 10.3390/genes16111305 (PMC12651958; doi:10.3390/genes16111305)
Supplement: Supplementary file 1 [file genes-16-01305-s001.zip]

Archive with 1 entries (1 files):
- genes-3949712-supplementary.xls
