# Supplementary material for: Genome-Wide Analysis Unveils the Evolutionary Impact of Allopolyploidization on the 14-3-3 Gene Family in Rapeseed (Brassica napus L.)
Source: Genes (Basel). 2025 Nov 1;16(11):1305. doi: 10.3390/genes16111305 (PMC12651958; doi:10.3390/genes16111305)
Supplement: Supplementary file 1 [file genes-16-01305-s001.zip › genes-3949712-supplementary.xls]

## Sheet: Sheet1
Gene name	BRAD ID	Chromosome			Predicated protein information
		No.	Start	End	MW (Da)	pI	II	Aliphatic index	GRAVY
BrGRF2a	Bra003649	A07	17507134	17508519	29167.7	4.65	45.08	84.58	-0.447
BrGRF2b	Bra035027	A07	25136118	25137974	29254.8	4.64	43.42	84.58	-0.499
BrGRF2c	Bra008355	A02	14003335	14004720	28072.4	4.62	43.88	84.44	-0.519
BrGRF2d	Bra016380	A08	17375125	17376496	29103.7	4.7	43.15	83.78	-0.476
BrGRF2e	Bra012325	A07	10740303	10741509	29428.1	4.68	45.96	85.86	-0.438
BrGRF3a	Bra028187	A04	6842704	6843732	28921.5	4.72	47.99	85.53	-0.45
BrGRF3b	Bra028409	A07	13810177	13811174	28992.5	4.74	45.13	85.58	-0.457
BrGRF4a	Bra028068	A09	18718916	18720074	29793.4	4.75	43.72	83.49	-0.585
BrGRF4b	Bra034430	A05	14016972	14018029	29670.2	4.8	47.57	83.23	-0.511
BrGRF6a	Bra006061	A03	1813224	1814605	28144.9	4.82	44.79	83.31	-0.328
BrGRF6b	Bra028586	A02	1598368	1600097	31281.7	4.88	45	88.4	-0.247
BrGRF7a	Bra040592	A05	24945384	24946465	29449.1	4.7	47.39	89.43	-0.496
BrGRF7b	Bra001049	A03	14553176	14554228	29453.1	4.7	46.95	91.65	-0.45
BrGRF7c	Bra033767	A01	13892387	13896483	62657.4	6.6	47.87	78.67	-0.605
BrGRF8a	Bra024384	A06	16021427	16022992	27961.7	4.82	44.19	85.85	-0.306
BrGRF8b	Bra037818	A09	4342106	4343451	28013.7	4.77	46.55	83.53	-0.303
BrGRF9	Bra000268	A03	10273603	10275197	29557.1	4.8	42.53	83.09	-0.503
BrGRF10	Bra031383	A09	25990084	25991730	28752.2	4.74	49.06	84.47	-0.561
BrGRF12a	Bra024713	A09	24607155	24608432	30356.8	4.81	50.76	73.52	-0.729
BrGRF12b	Bra016273	A08	16875351	16876684	30677.3	4.83	50.1	76.67	-0.673
BrGRF12c	Bra012455	A07	9735994	9737344	35286.6	4.82	39.86	78.39	-0.548
BrGRF13	Bra035020	A07	25096548	25097875	27795.6	5.05	36.09	87.63	-0.381
BoGRF2a	Bol021564	C07	31361160	31362465	29208.8	4.65	47.02	84.58	-0.458
BoGRF2b	Bol018965	C02	20683497	20684858	29293.8	4.65	44.49	83.81	-0.493
BoGRF2c	Bol027490	C07	766229	768442	29242.7	4.64	42.19	83.42	-0.518
BoGRF2d	Bol012623	Scaffold000195_P1	150192	151269	29002.6	4.63	43.36	84.17	-0.462
BoGRF2e	Bol041983	Scaffold000008_P1	898004	899274	29142.8	4.74	50	86.85	-0.43
BoGRF3a	Bol024768	Scaffold000091	624878	625935	28891.5	4.74	44.84	86.3	-0.445
BoGRF3b	Bol040161	C04	25386505	25387581	29554.3	4.76	47.85	85.44	-0.428
BoGRF4	Bol031986	C05	8505278	8506842	30023.7	4.76	44.6	83.7	-0.537
BoGRF5	Bol010665	C03	20061523	20062578	29409.1	4.7	44.25	91.3	-0.457
BoGRF6a	Bol024659	C02	2822343	2823493	27991.7	4.72	46.99	84.31	-0.34
BoGRF6b	Bol008743	C03	1960268	1961752	27962.6	4.83	45.98	81.32	-0.343
BoGRF7a	Bol000405	Scaffold000585	10634	11733	29435	4.69	46.88	89.43	-0.496
BoGRF7b	Bol032808	C01	16448650	16452220	64474.1	7.29	49.73	80.98	-0.488
BoGRF7c	Bol012250	C09	24851091	24852071	22690.4	9.66	44.27	98.07	-0.326
BoGRF8	Bol009232	C03	42740319	42741950	27961.7	4.82	44.19	85.85	-0.306
BoGRF9	Bol001894	Scaffold000417	146105	147746	29572.2	4.77	43.04	83.47	-0.508
BoGRF10	Bol032498	Scaffold000048_P1	133887	135664	28909.3	4.71	51.8	84.13	-0.575
BoGRF11	Bol015698	C07	14803936	14805466	26477.7	5.03	51.3	82.34	-0.533
BoGRF12a	Bol024948	C03	40213969	40215368	30388.9	4.79	50.68	73.52	-0.713
BoGRF12b	Bol023688	Scaffold000098	1015706	1016966	30382.9	4.81	50.7	74.98	-0.709
BoGRF12c	Bol043328	C06	22323651	22324707	28750.2	5.02	47.54	76.31	-0.656
BoGRF13	Bol027497	C07	811687	813059	27385.2	5.31	43.79	85.06	-0.377
BnAGRF2a	GSBRNA2T00099241001	chrA07	16095183	16097081	29198.7	4.65	45.54	84.58	-0.455
BnCGRF2b	GSBRNA2T00131882001	chrC06	22516545	22518276	29198.7	4.65	45.54	84.58	-0.455
BnCGRF2c	GSBRNA2T00084358001	chrC02	22296150	22298788	29284.8	4.61	45.23	83.81	-0.494
BnCGRF2d	GSBRNA2T00147978001	chrC06	36244755	36246940	29226.7	4.64	42.19	83.81	-0.508
BnAGRF2e	GSBRNA2T00146436001	chrA07	23301688	23303984	33657.9	4.92	46.72	82.37	-0.484
BnAGRF2f	GSBRNA2T00073092001	chrA08	15594700	15596603	29161.8	4.68	45.59	83.4	-0.497
BnCGRF2g	GSBRNA2T00153143001	chrC08	8529082	8530257	29002.6	4.63	43.36	84.17	-0.462
BnAGRF2h	GSBRNA2T00085933001	chrA07	9962120	9963646	29156.8	4.7	47.11	86.08	-0.443
BnCGRF2i	GSBRNA2T00110103001	chrC07	19508018	19509635	29142.8	4.74	50	86.85	-0.43
BnCGRF3a	GSBRNA2T00013874001	chrCnn_random	72602856	72604559	28891.5	4.74	44.84	86.3	-0.445
BnAGRF3b	GSBRNA2T00098490001	chrA07	12758412	12760192	28964.5	4.74	44.8	85.58	-0.455
BnAGRF3c	GSBRNA2T00114434001	chrA04	7696408	7698133	28877.5	4.72	47.99	85.91	-0.44
BnCGRF3d	GSBRNA2T00112729001	chrC04	32804386	32806072	28847.5	4.74	46.72	87.04	-0.411
BnAGRF4a	GSBRNA2T00060932001	chrAnn_random	1487743	1489278	29793.4	4.75	43.72	83.49	-0.585
BnAGRF4b	GSBRNA2T00040246001	chrA05	13631827	13633429	29670.2	4.8	47.57	83.23	-0.511
BnCGRF4c	GSBRNA2T00106413001	chrC05	25379277	25381183	30023.7	4.76	44.6	83.7	-0.537
BnCGRF6a	GSBRNA2T00069017001	chrC02	114366	115808	27991.7	4.72	46.99	84.31	-0.34
BnAGRF6b	GSBRNA2T00143515001	chrA02	198137	199618	27991.7	4.72	46.99	84.31	-0.34
BnAGRF6c	GSBRNA2T00129754001	chrA03	1413174	1415010	28017.7	4.83	46.28	81.32	-0.354
BnCGRF6d	GSBRNA2T00134637001	chrC03	2069316	2071113	27952.6	4.83	45.98	81.32	-0.34
BnCGRF6e	GSBRNA2T00103974001	chrC09	46112547	46118713	25371.8	4.81	47.51	88.29	-0.214
BnAGRF7a	GSBRNA2T00003647001	chrA05	22647496	22649388	29449.1	4.7	47.39	89.43	-0.496
BnCGRF7b	GSBRNA2T00041333001	chrCnn_random	5376661	5378652	29465	4.7	47.72	89.04	-0.506
BnAGRF7c	GSBRNA2T00112035001	chrA03	13697209	13699056	29439.1	4.69	46.21	91.65	-0.45
BnCGRF7d	GSBRNA2T00153650001	chrC03	20192057	20193925	29409.1	4.7	44.25	91.3	-0.457
BnCGRF7e	GSBRNA2T00005150001	chrC09_random	2230067	2231047	22690.4	9.66	44.27	98.07	-0.326
BnCGRF7f	GSBRNA2T00019493001	chrCnn_random	28661647	28662627	22690.4	9.66	44.27	98.07	-0.326
BnCGRF7g	GSBRNA2T00057732001	chrC01_random	2996727	3000297	65584.4	7.01	49.23	81.81	-0.475
BnAGRF8a	GSBRNA2T00000736001	chrA06	16879174	16881192	27991.7	4.82	44.19	85.44	-0.316
BnCGRF8b	GSBRNA2T00079304001	chrC03	33753897	33755952	27961.7	4.82	44.19	85.85	-0.306
BnAGRF8c	GSBRNA2T00014587001	chrA09_random	455250	456986	28066.8	4.82	46.55	83.94	-0.308
BnCGRF8d	GSBRNA2T00134806001	chrC09	4324701	4326461	28048.8	4.82	43.52	85.1	-0.298
BnAGRF9a	GSBRNA2T00030713001	chrA03_random	832534	834563	30608.5	4.8	44.03	86.51	-0.438
BnCGRF9b	GSBRNA2T00075510001	chrC03	13278702	13280761	30495.3	4.77	44.65	87.2	-0.428
BnCGRF10a	GSBRNA2T00065562001	chrC05	11164321	11166482	28780.2	4.74	50.68	84.47	-0.563
BnAGRF10b	GSBRNA2T00083868001	chrAnn_random	33800496	33802487	28752.2	4.74	49.06	84.47	-0.561
BnCGRF10c	GSBRNA2T00110098001	chrC07	19599968	19601784	28779.2	4.76	52.6	80.99	-0.6
BnAGRF10d	GSBRNA2T00085924001	chrA07	10005437	10007440	28752.2	4.76	53.36	80.99	-0.589
BnCGRF10e	GSBRNA2T00153134001	chrC08	8455612	8456756	30757	5.23	39.13	94.31	-0.361
BnCGRF11	GSBRNA2T00115551001	chrC06	9342975	9345926	45018.1	5.61	50.26	84.87	-0.474
BnCGRF12a	GSBRNA2T00024684001	chrC03	46822070	46823669	37691.3	4.89	48.53	78.57	-0.586
BnAGRF12b	GSBRNA2T00034122001	chrA08	15096729	15098310	37702.3	4.98	50.19	77.07	-0.605
BnCGRF12c	GSBRNA2T00142458001	chrC05	13714717	13716220	30708.4	4.81	50.25	78.11	-0.655
BnAGRF12d	GSBRNA2T00090602001	chrA09	21788246	21789786	30599.2	4.77	49.9	76.58	-0.673
BnAGRF12e	GSBRNA2T00069405001	chrA07	9268831	9270296	27976.1	4.72	43.16	73.71	-0.749
BnCGRF12f	GSBRNA2T00012709001	chrC07	17796283	17797761	30723.1	4.75	40.84	71.65	-0.708
BnAGRF13a	GSBRNA2T00146447001	chrA07	23264229	23265600	24186.7	6.65	32.68	86.13	-0.345
BnCGRF13b	GSBRNA2T00147968001	chrC06	36198115	36199487	27385.2	5.31	43.79	85.06	-0.377
